# Supplementary material for: Diagnostic delay in cerebral creatine deficiency disorders: lessons learned from a cross-sectional single center study, and guanidinoacetate and creatine measurements in Switzerland between 2015 and 2023
Source: Mol Cell Pediatr. 2025 Jan 22;12:1. doi: 10.1186/s40348-024-00188-4 (PMC11751272; doi:10.1186/s40348-024-00188-4)
Supplement: Supplementary file 2 — Supplementary Material 2 [file 40348_2024_188_MOESM2_ESM.xlsx]

## Sheet: Patient_cohort
Diagnostic delay in cerebral creatine deficiency disorders: Lessons learned from a cross-sectional single center study, and guanidinoacetate and creatine measurements in Switzerland between 2015 and 2023
Supplementary materials - Details concerning the patient cohort
Christina Kaufman, Anaïs D’Andrea, Annette Hackenberg, Martin Poms, Olivier Braissant, Johannes Häberle
Patient cohort
Patient	Defect of	Age at last visit (years)	Sex	Age at first symptoms (months)	Age at diagnosis (years)	Age at first referral (years)/ department	Deparment at first medical referral	Diagnostic delay (months)	Age at treatment start (months)	Gene mutation	DNA sequence change	Amino acid change	Type of variation	Literature	Segregation studies	Significance	CADD-Score	In silico programs
1	GAMT	20 10/12	m	10	13 9/12	11.0833	neurology	32	169	GAMT gene: c.64dupG, p.Ala22Glyfs*63	c.64dupG/64dupG	p.Ala22Glyfs*63/Ala22Glyfs*63	homozygous duplication	reported	Parents heterozygous carriers	pathogen	/	/
2	GAMT	9 6/12	f	18	6 3/12	6 0/12	neurology	3	75	GAMT-gene: c.391+5G>C, p?	c.391+5G>C	/	homozygous splice error (intronic substitution)	novel	Parents heterozygous carriers	pathogen	/	/
3	CTD	8 10/12	m	15	3.58333	2 2/12	speech therapy	17	47	SLC6A8 gene: c.1133C>A, p.Ala378Glu	c.1133C>A	p.Ala378Glu	hemizygous missense mutation	novel	mother is asymptomatic carrier	Likely pathogenic (4 of 5 in silico programms)	22.6	SIFT, PolyPhen, LRT, Mutation Taster, Mutation assessor
4	CTD	3 10/12	m	20	2 4/12	1 10/12	Ear, nose, throat department (ENT department)	6	/	SLC6A8 gene: c.1474_1484del, p.Val492Leufs*6	c.1474_1484del p.	Val492leufs*6	hemizygous nonsense deletion	novel	de novo	pathogen	/	/
5	CTD	2 4/10	m	12	2 0/12	1.58333	emergency department	5	/	SLC6A8-gene: c.190T>C (p.Ser64Pro); c.1674G>C (p.Glu558Asp)	c.190T>C and c.1674G>C	Ser64Pro and Glu558Asp	hemizygous missense mutation	novel	unknown	c.190T>C: likely pathogenic (5 of 6 in silico programms); c.1674G>C: likely benign	26.1 / 15.3 respectively	PolyPhen-2, SIFT, FATHMM, MetaLR, Mutation Assessor, MetaSVM
6	CTD	8 7/12	m	6	3 6/12	1 10/12	neurology	20	44	SLC6A8-gene: c.528G>C, p.Trp176Cys	c.528[G>C]	Trp176Cys	hemizygous missense mutation	novel	mother is asymptomatic carrier	pathogen (4 of 5 in silico programms)	21.6	unknown
Symptoms and clinical signs
Patient	Speech (expressive language present)	Movement disorders	Epilepsy / seizures	If epilepsy present, now seizure-free	Autism spectrum disorder/ challenging behaviour	Muscle hypotonia
1	no	no	yes	yes	no	yes
2	no	no	yes	yes	no	no
3	no	yes	no	/	yes	no
4	no	no	yes	/	no	no
5	no	no	no	/	no	no
6	no	yes	no	/	yes	yes
Personal history
Patient	Term birth	Spontaneous delivery	Sit up age (months)	Crawling age (months)	Walking age (months)	Microcephaly	Facial dysmorphism	History of febrile seizures
1	yes	yes	10	/	24	no	yes	no
2	yes	yes	/	24	30	no	no	yes
3	yes	yes	16	14	24	yes	yes	no
4	yes	yes	6-9 months	/	15	no	no	yes
5	yes	yes	7	12	24	no	no	yes
6	yes	yes	20	/	52	no	yes	no
Family history
Patient	Other family members affected	Ethnic group	Consanguinity
1	no	albanian	unknown
2	yes	syrian	yes
3	no	albanian	no
4	no	caucasian	no
5	no	caucasian	no
6	no	ashkenazi	no
Diagnostics
Neurological and development diagnostics
Patient	Development quotient (at diagnosis)	Development test	Cerebral magnet resonance abnormalities	EEG abnormalities
1	<50	Denver, Griffiths Scales of Child Development, Third Edition	yes	yes
2	23	Zürcher Spielverhalten	no	yes
3	36	Griffiths Scales of Child Development, Third Edition	no	no
4	/	/	no	no
5	42	Bayley-III Test, Zürcher Spielverhalten	yes	no
6	36	Griffiths Scales of Child Development, Third Edition	no	no
Cerebral magnet resonance spectroscopy
Creatine peak basal ganglia (cerebral magnet resonance spectroscopy) (mmol/l)
Patient	At diagnosis/treatment start	2,5 months after treatment start	21 months after treatment start	36 months after treatment start	60 months after treatment start
1	1	/	7.1	5.8	/
2	0.5	4.4	/	/	/
3	2	/	/	/	/
4	1.1	/	/	/	/
5	1.4	/	/	/	/
6	1.4	/	/	/	1.6
Creatine peak white matter (cerebral magnet resonance spectroscopy) (mmol/l)
Patient	At diagnosis/treatment start	2,5 months after treatment start	21 months after treatment start	36 months after treatment start	60 months after treatment start
1	0.3	/	2.9	3.3	/
2	0	2.1	/	/	/
3	1.4	/	/	/	/
4	1	/	/	/	/
5	1.2	/	/	/	/
6	1.4	/	/	/	0.8
Laboratory data
Laboratory data at diagnosis
Patient	Plasma creatine (μmol/L)	Plasma guanidinoacetate (μmol/L)	Urine creatine/ creatinine (mmol/mol)	Urine guanidinoacetate/creatinine (mmol/mol)	Urine Creatinine (mmol/L)	Liquor guanidinoacetate (umol/L)	Liquor creatine (umol/L)
1	2	20.2	21.1	803	3.6	9.1	3
2	2	23.8	11	1912	1.6	/	/
3	422	0.7	5280	75.9	1	/	/
4	122	1.3	4900	151	2.9	/	/
5	69	0.8	3110	68	1	/	/
6	/	/	4890	89.1	2.7	/	/
Biomarker progression
Plasma Creatine (μmol/L)
Patient	Before treatment start	At diagnosis/treatment start)	1,5 months after diagnosis/ treatment start	6 months after diagnosis/treatment start	7 months after diagnosis/treatment start	8 months after diagnosis/treatment start	12 months after diagnosis/ treatment start	18 months after diagnosis/ treatment start	20 months after diagnosis/ treatment start	21 months after diagnosis/ treatment start	24 months after diagnosis/treatment start	26 months after diagnosis/ treatment start	32 months after diagnosis/ treatment start	33 months after diagnosis/ treatment start	36 months after diagnosis/ treatment start	38 months after diagnosis/ treatment start	44 months after diagnosis/ treatment start	57 months after diagnosis/ treatment start	58 months after diagnosis/ treatment start	59 months after diagnosis/ treatment start	60 months after diagnosis/ treatment start	74 months after diagnosis/ treatment start	81 months after diagnosis/ treatment start
1	/	2	/	/	758	262	414	/	655	248	/	1120	803	/	539	/	/	30	213	258	/	3	2
2	/	2	116	254	/	/	805	1431	/	/	1020	/	/	399	/	/	/	/	/	/	/	/	/
3	/	/	422	/	/	/	/	/	/	/	/	/	/	/	/	/	/	/	/	/	/	/	/
4	/	122	/	/	/	/	/	/	/	/	/	/	/	/	/	/	/	/	/	/	/	/	/
5	/	69	/	/	/	/	/	/	/	/	/	/	/	/	/	/	/	/	/	/	/	/	/
6	/	/	/	/	/	/	/	/	/	/	/	/	/	/	/	533	122	/	/	/	75	/	/
Plasma guanidinoacetate (μmol/L)
Patient	Before treatment start	At diagnosis/treatment start)	1,5 months after diagnosis/ treatment start	6 months after diagnosis/treatment start	7 months after diagnosis/treatment start	8 months after diagnosis/treatment start	12 months after diagnosis/ treatment start	18 months after diagnosis/ treatment start	20 months after diagnosis/ treatment start	21 months after diagnosis/ treatment start	24 months after diagnosis/treatment start	26 months after diagnosis/ treatment start	32 months after diagnosis/ treatment start	33 months after diagnosis/ treatment start	36 months after diagnosis/ treatment start	38 months after diagnosis/ treatment start	44 months after diagnosis/ treatment start	57 months after diagnosis/ treatment start	58 months after diagnosis/ treatment start	59 months after diagnosis/ treatment start	60 months after diagnosis/ treatment start	74 months after diagnosis/ treatment start	81 months after diagnosis/ treatment start
1	/	20.2	/	/	10.6	10.9	9.3	/	13.1	12.6	/	12.2	11.2	/	11.9	/	/	24.6	18.4	12.6	/	27.1	33.7
2	/	23.8	13.6	6.5	/	/	5.9	10.9	/	/	7.7	/	/	8.7	/	/	/	/	/	/	/	/	/
3	/	/	0.7	/	/	/	/	/	/	/	/	/	/	/	/	/	/	/	/	/	/	/	/
4	/	1.3	/	/	/	/	/	/	/	/	/	/	/	/	/	/	/	/	/	/	/	/	/
5	/	0.8	/	/	/	/	/	/	/	/	/	/	/	/	/	/	/	/	/	/	/	/	/
6	/	/	/	/	/	/	/	/	/	/	/	/	/	/	/	1.4	0.9	/	/	/	1	/	/
Urine creatine/creatinine (mmol/l)
Patient	Before treatment start	At diagnosis/treatment start)	1,5 months after diagnosis/ treatment start	6 months after diagnosis/treatment start	7 months after diagnosis/treatment start	8 months after diagnosis/treatment start	12 months after diagnosis/ treatment start	18 months after diagnosis/ treatment start	20 months after diagnosis/ treatment start	21 months after diagnosis/ treatment start	24 months after diagnosis/treatment start	26 months after diagnosis/ treatment start	32 months after diagnosis/ treatment start	33 months after diagnosis/ treatment start	36 months after diagnosis/ treatment start	38 months after diagnosis/ treatment start	44 months after diagnosis/ treatment start	57 months after diagnosis/ treatment start	58 months after diagnosis/ treatment start	59 months after diagnosis/ treatment start	60 months after diagnosis/ treatment start	74 months after diagnosis/ treatment start	81 months after diagnosis/ treatment start
1	/	21.1	/	5260	/	4710	6894.7	/	/	6543.5	4784	/	7375	24886.4	/	5098	/	89	7802	4095	/	7	2
2	/	11	4684	/	15276	/	17501	/	14818	/	/	8744	/	/	3236	/	/	/	/	/	/	/	/
3	5280	/	/	/	/	/	/	/	/	/	/	/	/	/	/	/	/	/	/	/	/	/	/
4	4900	/	/	/	/	/	/	/	/	/	/	/	/	/	/	/	/	/	/	/	/	/	/
5	/	3110	/	/	/	/	/	/	/	/	/	/	/	/	/	/	/	/	/	/	/	/	/
6	4610	/	/	/	/	/	/	20667	/	/	15571	/	/	/	/	/	24614	/	/	/	3145	/	/
Urine guanidinoacetate/creatinine (mmol/mol)
Patient	Before treatment start	At diagnosis/treatment start)	1,5 months after diagnosis/ treatment start	6 months after diagnosis/treatment start	7 months after diagnosis/treatment start	8 months after diagnosis/treatment start	12 months after diagnosis/ treatment start	18 months after diagnosis/ treatment start	20 months after diagnosis/ treatment start	21 months after diagnosis/ treatment start	24 months after diagnosis/treatment start	26 months after diagnosis/ treatment start	32 months after diagnosis/ treatment start	33 months after diagnosis/ treatment start	36 months after diagnosis/ treatment start	38 months after diagnosis/ treatment start	44 months after diagnosis/ treatment start	57 months after diagnosis/ treatment start	58 months after diagnosis/ treatment start	59 months after diagnosis/ treatment start	60 months after diagnosis/ treatment start	74 months after diagnosis/ treatment start	81 months after diagnosis/ treatment start
1	/	803	/	590	/	404	323.7	/	/	421.7	376.8	/	300	253.4	/	237	/	382	383	472	/	569	952
2	/	1912	869	/	293	/	210	/	337	/	/	313	/	/	476	/	/	/	/	/	/	/	/
3	75.9	/	/	/	/	/	/	/	/	/	/	/	/	/	/	/	/	/	/	/	/	/	/
4	151	/	/	/	/	/	/	/	/	/	/	/	/	/	/	/	/	/	/	/	/	/	/
5	/	68	/	/	/	/	/	/	/	/	/	/	/	/	/	/	/	/	/	/	/	/	/
6	114	/	/	/	/	/	/	227	/	/	87	/	/	/	/	/	297	/	/	/	139	/	/
Urine creatinine (mmol/L)
Patient	Before treatment start	At diagnosis/treatment start)	1,5 months after diagnosis/ treatment start	6 months after diagnosis/treatment start	7 months after diagnosis/treatment start	8 months after diagnosis/treatment start	12 months after diagnosis/ treatment start	18 months after diagnosis/ treatment start	20 months after diagnosis/ treatment start	21 months after diagnosis/ treatment start	24 months after diagnosis/treatment start	26 months after diagnosis/ treatment start	32 months after diagnosis/ treatment start	33 months after diagnosis/ treatment start	36 months after diagnosis/ treatment start	38 months after diagnosis/ treatment start	44 months after diagnosis/ treatment start	57 months after diagnosis/ treatment start	58 months after diagnosis/ treatment start	59 months after diagnosis/ treatment start	60 months after diagnosis/ treatment start	74 months after diagnosis/ treatment start	81 months after diagnosis/ treatment start
1	/	3.6	/	4.7	/	11.9	3.8	/	/	4.6	12.5	/	4	8.8	/	10.2	/	2.8	8.1	8.9	/	4.2	0.5
2	/	1.6	4.2	/	5.8	/	4.8	/	5.8	/	/	7.8	/	/	9.6	/	/	/	/	/	/	/	/
3	1	/	/	/	/	/	/	/	/	/	/	/	/	/	/	/	/	/	/	/	/	/	/
4	2.9	/	/	/	/	/	/	/	/	/	/	/	/	/	/	/	/	/	/	/	/	/	/
5	/	1	/	/	/	/	/	/	/	/	/	/	/	/	/	/	/	/	/	/	/	/	/
6	4	/	/	/	/	/	/	4.2	/	/	4.2	/	/	/	/	/	3.7	/	/	/	3	/	/
CSF guanidinoacetate (μmol/L)
Patient	At diagnosis	21 months after treatment start
1	9.1	0.8
2	/	/
3	/	/
4	/	/
5	/	/
6	/	/
CSF creatine (μmol/L)
Patient	At diagnosis	21 months after treatment start
1	3	67
2	/	/
3	/	/
4	/	/
5	/	/
6	/	/
Treatment
Patient	Creatine (mg/kg/day)	Ornithine (mg/kg/day)	Glycine (mg/kg/day)	L-Arginine (mg/kg/day)	Antiepileptic drugs	Physiotherapy	Speech therapy	Early childhood special education
1	430	170	/	/	no	yes	yes	no
2	550	450	/	/	no	yes	yes	yes
3	350	/	130	250	no	yes	yes	yes
4	/	/	/	/	no	no	no	yes
5	/	/	/	/	no	yes	no	yes
6	200	/	150	400	no	yes	yes	yes
